# Supplementary material for: Motor activation is modulated by visual experience during cyclic gait observation: A transcranial magnetic stimulation study
Source: PLoS One. 2020 Jan 28;15(1):e0228389. doi: 10.1371/journal.pone.0228389 (PMC6986743; doi:10.1371/journal.pone.0228389)
Supplement: S1 Table — (XLSX) [file pone.0228389.s001.xlsx]

## Sheet: MEP area
	Individual raw data of MEP areas (mVms) in the tibialis anterior muscle during the rest (baseline) and gait observation (passive observation and active observation) conditions.								Individual raw data of MEP areas (mVms) in the soleus muscle during the rest (baseline) and gait observation (passive observation and active observation) conditions.
	Groups	Participants	Stimulus conditions						Groups	Participants	Stimulus conditions
			Baseline	Passive observation trial		Active observation trial					Baseline	Passive observation trial		Active observation trial
				Stance condition	Swing condition	Stance condition	Swing condition					Stance condition	Swing condition	Stance condition	Swing condition
	Visual experience (N = 13)	subject 1	0.668	1.288	1.244	1.497	1.237		Visual experience (N = 13)	subject 1	0.452	0.653	0.718	0.635	0.873
		subject 2	5.171	6.408	9.392	7.46	6.147			subject 2	1.447	1.997	2.76	2.314	1.801
		subject 3	1.661	1.705	1.476	2.588	2.765			subject 3	0.25	0.287	0.366	0.613	0.812
		subject 4	0.26	0.743	0.956	0.91	1.002			subject 4	0.17	0.452	0.527	0.504	0.502
		subject 5	1.052	3.663	3.946	3.12	2.726			subject 5	0.406	1.542	1.021	1.82	2.326
		subject 6	0.992	1.033	1.131	1.208	1.274			subject 6	0.396	0.448	0.585	0.498	0.488
		subject 7	1.895	2.623	2.762	1.731	2.893			subject 7	0.327	0.438	0.489	0.307	0.457
		subject 8	2.272	6.832	5.103	7.073	9.53			subject 8	0.367	0.754	0.541	0.799	0.958
		subject 9	0.61	1.788	1.978	1.604	2.676			subject 9	0.404	0.829	0.858	0.985	0.972
		subject 10	0.837	1.977	1.759	1.73	1.279			subject 10	0.446	0.881	0.935	0.711	0.431
		subject 11	1.93	2.874	2.898	2.323	2.719			subject 11	0.287	0.461	0.617	0.355	0.483
		subject 12	1.582	2.522	2.768	2.222	2.682			subject 12	0.694	0.785	0.69	0.674	0.722
		subject 13	1.246	1.596	1.284	1.52	1.419			subject 13	0.243	0.3	0.271	0.355	0.284
	Control (N = 13)	subject 14	1.396	1.838	1.529	1.637	1.738		Control (N = 13)	subject 14	0.549	0.461	0.45	0.535	0.541
		subject 15	1.391	2.064	1.862	2.019	3.588			subject 15	0.75	0.875	0.769	0.887	1.479
		subject 16	1.809	3.664	3.446	2.983	2.276			subject 16	1.051	1.609	1.726	2.266	2.121
		subject 17	0.783	1.168	1.067	1.197	1.257			subject 17	0.141	0.228	0.225	0.352	0.451
		subject 18	1.168	1.501	1.601	1.531	1.626			subject 18	0.368	0.547	0.514	0.724	0.968
		subject 19	0.788	1.221	1.948	2.943	1.733			subject 19	0.368	0.436	0.566	0.659	0.572
		subject 20	2.509	4.374	3.924	3.405	3.402			subject 20	0.741	1.078	1.077	0.937	0.926
		subject 21	1.171	2.118	1.854	1.732	1.873			subject 21	0.503	0.856	0.837	0.657	0.667
		subject 22	1.3	2.049	2.051	2.385	3.055			subject 22	0.435	0.654	0.687	0.774	1.039
		subject 23	3.842	4.328	3.974	5.879	4.865			subject 23	0.708	0.833	0.778	1.142	0.958
		subject 24	0.795	1.228	1.287	1.306	1.176			subject 24	0.308	0.271	0.314	0.337	0.321
		subject 25	3.077	7.759	7.011	6.214	6.534			subject 25	0.634	1.002	0.953	0.832	0.946
		subject 26	1.207	2.727	2.586	1.392	1.484			subject 26	0.33	0.633	0.68	0.226	0.48
