# Supplementary material for: Motor activation is modulated by visual experience during cyclic gait observation: A transcranial magnetic stimulation study
Source: PLoS One. 2020 Jan 28;15(1):e0228389. doi: 10.1371/journal.pone.0228389 (PMC6986743; doi:10.1371/journal.pone.0228389)
Supplement: S2 Table — (XLSX) [file pone.0228389.s002.xlsx]

## Sheet: background EMG
	Individual data of background EMG activity (mVms) in the tibialis anterior muscle during the rest (baseline) and gait observation (passive observation and active observation) conditions.								Individual data of background EMG activity (mVms) in the soleus muscle during the rest (baseline) and gait observation (passive observation and active observation) conditions.
	Groups	Participants	Stimulus conditions						Groups	Participants	Stimulus conditions
			Baseline	Passive observation trial		Active observation trial					Baseline	Passive observation trial		Active observation trial
				Stance condition	Swing condition	Stance condition	Swing condition					Stance condition	Swing condition	Stance condition	Swing condition
	Visual experience (N = 13)	subject 1	0.113	0.1245	0.105875	0.117125	0.11625		Visual experience (N = 13)	subject 1	0.180625	0.190125	0.1745	0.185625	0.186875
		subject 2	0.123625	0.1315	0.130625	0.128625	0.1255			subject 2	0.194375	0.200125	0.187875	0.172	0.174125
		subject 3	0.1325	0.106143	0.107875	0.136375	0.129875			subject 3	0.317625	0.332286	0.328	0.33975	0.33575
		subject 4	0.115125	0.118125	0.108875	0.11425	0.113375			subject 4	0.141625	0.13925	0.13475	0.132	0.13975
		subject 5	0.117875	0.11425	0.1115	0.114875	0.1135			subject 5	0.20725	0.198	0.19875	0.19825	0.2075
		subject 6	0.170125	0.16375	0.163125	0.176375	0.1765			subject 6	0.279375	0.273	0.281	0.29	0.296
		subject 7	0.152875	0.147875	0.143125	0.148625	0.151625			subject 7	0.168	0.15275	0.134125	0.147625	0.148375
		subject 8	0.12	0.12425	0.12775	0.13775	0.151125			subject 8	0.189875	0.206875	0.213875	0.217375	0.206125
		subject 9	0.137875	0.13225	0.131625	0.131875	0.13925			subject 9	0.1405	0.1305	0.1365	0.138375	0.145
		subject 10	0.123875	0.117625	0.122625	0.1225	0.1145			subject 10	0.14	0.129625	0.138	0.1345	0.1275
		subject 11	0.1305	0.125	0.128125	0.13525	0.137			subject 11	0.145375	0.132125	0.143375	0.14525	0.151
		subject 12	0.116	0.113125	0.111875	0.11625	0.113875			subject 12	0.128	0.131125	0.128125	0.137625	0.13275
		subject 13	0.12875	0.135	0.133	0.13575	0.13325			subject 13	0.134375	0.139625	0.133	0.144375	0.134125
	Control (N = 13)	subject 14	0.122375	0.123375	0.118875	0.120875	0.126125		Control (N = 13)	subject 14	0.138625	0.141125	0.137125	0.13925	0.139625
		subject 15	0.122875	0.11925	0.12075	0.118125	0.1185			subject 15	0.1625	0.154	0.152	0.160375	0.156625
		subject 16	0.157125	0.141	0.144	0.11675	0.14125			subject 16	0.181375	0.160125	0.16	0.15425	0.156875
		subject 17	0.1165	0.11425	0.119125	0.11675	0.12			subject 17	0.14325	0.1475	0.15275	0.143125	0.154375
		subject 18	0.231125	0.228375	0.232125	0.252125	0.26175			subject 18	0.322625	0.329625	0.321875	0.331125	0.343625
		subject 19	0.12525	0.116875	0.1205	0.112375	0.111625			subject 19	0.149125	0.1315	0.14	0.1255	0.12775
		subject 20	0.150125	0.141125	0.142125	0.157625	0.145125			subject 20	0.187875	0.147	0.148125	0.1865	0.172
		subject 21	0.156	0.160375	0.186375	0.15025	0.154429			subject 21	0.165	0.17325	0.170625	0.15925	0.162375
		subject 22	0.12	0.129875	0.123	0.116625	0.126125			subject 22	0.135875	0.149375	0.1415	0.131	0.141125
		subject 23	0.119	0.123125	0.123125	0.129	0.133571			subject 23	0.1405	0.130875	0.1235	0.128125	0.13275
		subject 24	0.123	0.1215	0.123625	0.124	0.122875			subject 24	0.139375	0.133375	0.13025	0.13275	0.12925
		subject 25	0.129875	0.12875	0.134375	0.125375	0.12525			subject 25	0.147125	0.142875	0.143375	0.135875	0.12975
		subject 26	0.1345	0.144	0.1345	0.134875	0.1335			subject 26	0.1845	0.18625	0.1825	0.188	0.190125
