# Supplementary material for: Motor activation is modulated by visual experience during cyclic gait observation: A transcranial magnetic stimulation study
Source: PLoS One. 2020 Jan 28;15(1):e0228389. doi: 10.1371/journal.pone.0228389 (PMC6986743; doi:10.1371/journal.pone.0228389)
Supplement: S3 Table — (XLSX) [file pone.0228389.s003.xlsx]

## Sheet: imagery ability
	Individual data of imaged and actual time (s) of walking 20 steps.
	Participants	Imaged walking time	Actual walking time
	subject 1	12.84	9.87
	subject 2	14.03	11.47
	subject 4	15.32	10.39
	subject 5	12.53	10.19
	subject 6	12.37	9.63
	subject 7	15.47	10.19
	subject 8	12.66	9.38
	subject 9	18.25	11.63
	subject 10	21.37	10.94
	subject 11	17.22	9.5
	subject 12	21.41	11.68
	subject 13	17.71	10.12
	subject 15	13.6	11.09
	subject 16	22.65	12.91
	subject 17	12.38	8.69
	subject 18	14.32	9.84
	subject 19	16.62	11.03
	subject 22	18.59	12.41
	subject 23	13.31	10.82
	subject 24	16.44	9.28
	subject 25	22.4	11.72
	subject 26	13.97	10.6
